# Supplementary material for: STY12, a Novel NQO1/HDAC Dual-Targeting Agent, Exhibits Potent Anti-Pancreatic Cancer Activity by ROS-Mediated DNA Damage
Source: Biomolecules. 2026 May 30;16(6):812. doi: 10.3390/biom16060812 (PMC13296467; doi:10.3390/biom16060812)
Supplement: Supplementary file 1 [file biomolecules-16-00812-s001.zip]

Archive with 1 entries (1 files):
- biomolecules-4251606-supplementary.pdf
